# Supplementary material for: The Circadian Clock Is Sustained in the Thyroid Gland of VIP Receptor 2 Deficient Mice
Source: Front Endocrinol (Lausanne). 2021 Sep 1;12:737581. doi: 10.3389/fendo.2021.737581 (PMC8441547; doi:10.3389/fendo.2021.737581)
Supplement: Supplementary file 1 [file Table_1.xls]

## Sheet: qPCR data
			WT					VPAC2-KO
Time	Light	sex	Animal	Per1	Per2	Bmal1		Animal	Per1	Per2	Bmal1
ZT4	LD	♀	2525	24.8	94	82.4		2510	118	171	51.5
ZT4	LD	♀	2526	12.3	34.4	96.5		2511	87.6	424	15.1
ZT4	LD	♀	2808	45.9	135	64.4		2903	62.4	232	39.5
ZT4	LD	♀	2919	37.4	83.9	145		2918	33.7	148	53.0
ZT4	LD	♂	2619	47.3	107	126		2347	140	1229	7.66
ZT4	LD	♂	2623	55.3	140	106		2666	167	865	11.1
ZT4	LD	♂	2843	39.6	297	72.1		3408	162	682	9.78
ZT4	LD	♂	2846	28.1	222	88.6		3863	142	745	8.83
ZT8	LD	♀	2195	34.2	336	23.8		2194	90.4	471	40.9
ZT8	LD	♀	2196	87.6	424	31.2		2197	130	705	7.63
ZT8	LD	♀	2198	47.6	208	29.1		2202	117	466	18.6
ZT8	LD	♀	2664	124	492	13.8		2625	134	371	13.1
ZT8	LD	♂	2546	78.8	162	39.5		3556	56.8	436	45.5
ZT8	LD	♂	2810	138	461	57.8		3558	83.5	774	52.2
ZT8	LD	♂	3226	75.2	226	38.8		3633	127	889	20.3
ZT8	LD	♂	3372	127	497	51.6		3668	130	282	27.8
ZT12	LD	♀	2152	175	661	4.37		2200	76.6	985	13.2
ZT12	LD	♀	2354	263	1188	9.61		2240	71.9	622	18.3
ZT12	LD	♀	2421	189	613	6.05		2523	119	1040	10.7
ZT12	LD	♀	2427	196	1107	10.9		2524	123	576	16.4
ZT12	LD	♂	2358	258	626	10.1		2345	46.4	787	14.3
ZT12	LD	♂	2361	235	1109	7.67		2346	98.0	826	30.7
ZT12	LD	♂	3202	167	854	6.33		2518	57.0	528	15.1
ZT12	LD	♂	3203	162	814	3.73		3373	50.1	879	12.2
ZT16	LD	♀	2201	112	934	25.0		2149	50.6	715	38.4
ZT16	LD	♀	2356	77.1	957	18.8		2153	54.0	557	52.7
ZT16	LD	♀	2508	80.5	722	14.1		2173	70.8	669	35.1
ZT16	LD	♀	2513	69.5	960	12.7		2176	50.7	469	36.7
ZT16	LD	♂	2203	168	1297	12.2		2342	102	524	89.0
ZT16	LD	♂	2238	120	1392	19.12		2343	110	820	99.7
ZT16	LD	♂	2515	53.7	1067	23.6		4160	170	1311	57.1
ZT16	LD	♂	2516	81.5	961	11.1		4200	99.4	624	91.3
ZT20	LD	♀	2899	32.1	423	102		2913	71.7	223	107
ZT20	LD	♀	2917	63.2	565	111		2915	64.9	157	96.4
ZT20	LD	♀	3001	37.6	699	68.6		3006	73.1	248	104
ZT20	LD	♀	3223	86.6	661	82.8		3173	74.2	550	88.1
ZT20	LD	♂	2908	97.9	720	62.5		3228	65.5	473	47.1
ZT20	LD	♂	3010	65.8	502	64.3		3401	52.3	282	151
ZT20	LD	♂	3108	71.3	705	87.6		3409	85.0	217	92.7
ZT20	LD	♂	3111	84.2	707	69.5		4164	57.2	764	224
ZT24	LD	♀	3004	51.4	595	154.5		2901	95.6	171	79.1
ZT24	LD	♀	3107	55.0	311	123		2914	43.4	118	78.1
ZT24	LD	♀	3114	81.9	310	232		2916	51.1	188	84.6
ZT24	LD	♀	3170	37.0	310	73.0		3115	89.4	204	69.1
ZT24	LD	♂	2923	64.0	379	145		2844	62.5	239	104
ZT24	LD	♂	2924	81.1	280	181		2922	46.5	119	86.3
ZT24	LD	♂	2925	73.2	693	165		3171	141	465	46.0
ZT24	LD	♂	3235	63.9	440	120		4199	38.2	91.8	102
			WT					VPAC2-KO
Time	Light	Sex	Animal	Per1	Per2	Bmal1		Dyr	Per1	Per2	Bmal1
CT4	DD	♀	3404	25.1	65.0	63.4		3366	54.1	251	11.0
CT4	DD	♀	3405	12.2	50.3	53.4		3406	75.3	307	10.2
CT4	DD	♀	3598	29.4	88.2	101		4633	115	747	11.1
CT4	DD	♀	3624	18.1	33.0	80.9		4701	215	751	21.7
CT4	DD	♂	4899	30.2	103	114		4639	93.0	717	35.4
CT4	DD	♂	4912	47.8	126	112		4707	46.7	265	14.5
CT4	DD	♂	5041	35.8	74.2	141		4708	109	656	27.7
CT4	DD	♂	5051	43.8	137	99.0		4897	71.0	421	13.4
CT8	DD	♀	3626	59.1	218	28.7		5127	175	772	23.3
CT8	DD	♀	3629	52.8	222	19.4		5163	165	800	12.6
CT8	DD	♀	3860	33.5	186	25.1		5263	115	608	13.0
CT8	DD	♀	3862	22.8	228	19.7		5424	64.5	350	16.6
CT8	DD	♂	4507	60.0	269	26.0		4933	120	782	61.4
CT8	DD	♂	4636	46.5	271	29.7		5168	127	908	22.8
CT8	DD	♂	4637	91.9	452	30.4		5214	83.6	525	18.0
CT8	DD	♂	4854	46.4	211	39.7		5320	38.4	371	47.8
CT12	DD	♀	3861	128	571	6.92		6924	73.6	650	26.9
CT12	DD	♀	3995	125	566	7.00		7089	166	783	17.2
CT12	DD	♀	4021	143	951	5.08		7135	113	563	17.7
CT12	DD	♀	4463	162	1210	5.64		7606	241	917	19.4
CT12	DD	♂	5055	189	1164	6.39		5233	163	732	23.7
CT12	DD	♂	5209					5269	97.8	668	28.9
CT12	DD	♂	5210	292	1224	6.20		5319	88.6	579	3.94
CT12	DD	♂	5211	197	944	7.10		5322	132	604	22.2
CT16	DD	♀	4506	143	1025	20.8		7321	52.2	530	24.7
CT16	DD	♀	4570	56.9	683	14.9		7600	123	971	61.9
CT16	DD	♀	4571	76.1	574	21.7		7601	63.2	691	34.0
CT16	DD	♀	4634	141	1080	35.3		7610	71.1	708	41.4
CT16	DD	♂	5129	137	964	24.7		6068	41.0	214	103
CT16	DD	♂	5264	73.0	1039	11.3		6070	42.8	223	127
CT16	DD	♂	5420	115	1197	20.5		6101	55.9	467	74.4
CT16	DD	♂	5527	83.6	1143	21.7		6340	27.0	539	70.9
CT20	DD	♀	4702	71.7	435	70.5		6066	129	387	73.0
CT20	DD	♀	4704	72.3	417	73.0		6067	82.3	436	59.3
CT20	DD	♀	4852	89.1	981	84.6		6075	41.7	276	66.7
CT20	DD	♀	4909	57.3	376	51.5		6076	24.5	91.0	48.5
CT20	DD	♂	5662	28.2	331	83.8		5370	78.0	404	60.7
CT20	DD	♂	5664	37.3	372	73.7		5764	119	721	56.5
CT20	DD	♂	5681	52.7	314	110		5765	57.0	510	20.6
CT20	DD	♂	5684	32.1	289	113		5807	51.0	573	72.0
CT24	DD	♀	4936	49.0	250	124		6086	49.4	142	72.2
CT24	DD	♀	5003	60.7	337	159		6087	70.5	217	46.5
CT24	DD	♀	5029					6092	97.8	319	47.5
CT24	DD	♀	5036	48.6	383	131		6338	46.6	465	78.6
CT24	DD	♂	5369	33.9	307	166		6078	87.7	309	72.6
CT24	DD	♂	5725	32.2	220	153		6081	38.4	362	69.1
CT24	DD	♂	6071	34.6	146	113		6082	23.7	312	104
CT24	DD	♂	6079	27.0	203	128		6083	30.8	338	72.2

## Sheet: ELISA
			WT	µU/ml		VPAC2-KO	µU/ml				WT		ng/mL		VPAC2-KO		ng/mL
Time	Light	Sex	Animal	TSHb		Animal	TSHb		Time	Light	Animal		T4		Animal		T4
ZT4	LD	♀	2525	2.2		2511	1.2		ZT4	LD	2526	♀	46.3		2510	♀	27.2
ZT4	LD	♀	19854	3.4		20248	1.9		ZT4	LD	19854	♀	118		20248	♀	39.0
ZT4	LD	♀	19856	2.0		20379	1.9		ZT4	LD	19856	♀	34.5		20379	♀	28.5
ZT4	LD	♀	22036	5.4		20381	0.68		ZT4	LD	22036	♀	86.1		20381	♀	19.5
ZT4	LD	♀	23624	0.34		20951	1.2		ZT4	LD	23624	♀	26.5		20951	♀	18.2
ZT4	LD	♀	25872	0.91		25877	1.8		ZT4	LD	25872	♀	69.9		26135	♀	33.2
ZT4	LD	♀	26136	1.4		26135	2.1		ZT4	LD	19858	♂	31.9		20257	♂	27.7
ZT4	LD	♂	2619	0.95		2347	0.91		ZT4	LD	19860	♂	61.7		23743	♂	20.6
ZT4	LD	♂	2846	2.7		20257	1.3		ZT4	LD	20245	♂	61.4		24424	♂	26.1
ZT4	LD	♂	19858	2.2		23952	0.52		ZT4	LD	22037	♂	80.0		28520	♂	27.1
ZT4	LD	♂	19860	1.3					ZT8	LD	2198	♀	81.6		2194	♀	34.5
ZT4	LD	♂	20245	0.99					ZT8	LD	2664	♀	42.7		2625	♀	23.7
ZT4	LD	♂	25620	0.92					ZT8	LD	19862	♀	115		20382	♀	24.5
ZT8	LD	♀	2195	1.9		2197	1.3		ZT8	LD	20242	♀	56.2		20383	♀	30.5
ZT8	LD	♀	2664	1.9		2202	1.7		ZT8	LD	20244	♀	85.1		22035	♀	39.6
ZT8	LD	♀	19862	5.1		2625	1.0		ZT8	LD	22432	♀	39.9		24058	♀	21.5
ZT8	LD	♀	20242	2.2		20382	2.1		ZT8	LD	19865	♂	42.4		23317	♂	27.2
ZT8	LD	♀	20244	2.1		20383	3.3		ZT8	LD	19866	♂	60.6		24792	♂	30.1
ZT8	LD	♀	22432	3.1		22035	1.6		ZT8	LD	19989	♂	29.5		24797	♂	21.8
ZT8	LD	♀				26566	1.1		ZT8	LD	22303	♂	53.5		24887	♂	37.4
ZT8	LD	♂	19865	1.3		3558	2.3		ZT12	LD	20387	♀	39.8		2200	♀	30.6
ZT8	LD	♂	19989	2.1		23317	1.5		ZT12	LD	21822	♀	53.2		2240	♀	32.2
ZT8	LD	♂	19866	6.5		24792	2.1		ZT12	LD	21823	♀	35.0		20386	♀	39.5
ZT8	LD	♂	22303	4.1		24797	0.72		ZT12	LD	24790	♀	36.6		21832	♀	25.9
ZT12	LD	♀	2152	1.8		2200	1.0		ZT12	LD	27895	♀	25.6		22489	♀	29.5
ZT12	LD	♀	2354	1.5		2523	1.6		ZT12	LD	21929	♂	48.1		26791	♀	30.5
ZT12	LD	♀	2421	2.8		2524	1.4		ZT12	LD	22485	♂	31.2		21670	♂	26.9
ZT12	LD	♀	2427	2.7		20386	0.91		ZT12	LD	22491	♂	42.9		20558	♂	24.5
ZT12	LD	♀	20387	2.1		21664	1.4		ZT12	LD	22492	♂	34.6		22488	♂	28.9
ZT12	LD	♀	24790	1.5		21832	2.0		ZT12	LD					24890	♂	31.7
ZT12	LD	♀	27895	0.82		22489	1.1		ZT16	LD	2201	♀	51.1		2149	♀	36.6
ZT12	LD	♂	2358	1.7		2345	1.1		ZT16	LD	2356	♀	60.5		2153	♀	31.1
ZT12	LD	♂	2361	1.8		3373	1.1		ZT16	LD	2508	♀	63.6		2173	♀	32.6
ZT12	LD	♂	3202	1.7		20558	1.7		ZT16	LD	2513	♀	55.0		2176	♀	24.3
ZT12	LD	♂	21929	3.7		21670	0.85		ZT16	LD	20550	♀	25.1		20557	♀	34.3
ZT12	LD	♂	22485	1.6		22488	1.4		ZT16	LD	20554	♀	37.4		21506	♀	58.9
ZT12	LD	♂	22491	1.6		24890	1.4		ZT16	LD	21825	♀	45.2		21826	♀	18.0
ZT12	LD	♂	26800	2.3					ZT16	LD	22483	♀	52.8		24794	♀	22.6
ZT16	LD	♀	2201	1.7		2149	1.7		ZT16	LD	21449	♂	34.9		2342	♂	39.2
ZT16	LD	♀	20550	3.4		2153	1.2		ZT16	LD	21937	♂	91.3		21510	♂	37.7
ZT16	LD	♀	20554	4.5		2173	1.3		ZT16	LD	21938	♂	47.8		22484	♂	72.4
ZT16	LD	♀	21825	1.1		2176	1.9		ZT16	LD	22487	♂	86.2		22494	♂	34.1
ZT16	LD	♀	22483	1.8		20557	2.7		ZT20	LD	2899	♀	71.6		2913	♀	21.7
ZT16	LD	♀				21506	1.3		ZT20	LD	2917	♀	48.1		3006	♀	32.3
ZT16	LD	♀				24794	2.8		ZT20	LD	3223	♀	59.6		3173	♀	22.2
ZT16	LD	♂	21449	2.1		4200	1.8		ZT20	LD	21448	♀	50.5		20123	♀	20.0
ZT16	LD	♂	21937	1.6		21509	2.1		ZT20	LD	21930	♀	55.8		21932	♀	34.8
ZT16	LD	♂	22487	4.7		21510	0.53		ZT20	LD	21936	♀	129		22873	♀	27.3
ZT16	LD	♂	26139	2.3		22484	1.7		ZT20	LD	22299	♀	63.8		23008	♀	20.9
ZT20	LD	♀	2917	2.5		2913	1.2		ZT20	LD	3010	♂	31.3		21092	♂	18.4
ZT20	LD	♀	21448	2.4		20123	2.1		ZT20	LD	20125	♂	24.6		21093	♂	59.2
ZT20	LD	♀	21930	2.4		21932	1.5		ZT20	LD	20164	♂	27.8		22877	♂	24.6
ZT20	LD	♀	21936	1.8		22873	2.0		ZT20	LD	20953	♂	48.4		22886	♂	24.2
ZT20	LD	♀	22299	2.6		23008	0.91		ZT20	LD	20954	♂	42.5
ZT20	LD	♀				26396	1.2		ZT24	LD	3004	♀	45.5		2914	♀	24.2
ZT20	LD	♂	3010	1.5		21092	1.6		ZT24	LD	3107	♀	60.8		2916	♀	23.8
ZT20	LD	♂	3108	1.7		21093	1.2		ZT24	LD	3114	♀	29.2		21090	♀	32.1
ZT20	LD	♂	20125	1.0		22877	1.9		ZT24	LD	3170	♀	35.8		22295	♀	28.5
ZT20	LD	♂	20953	2.7					ZT24	LD	21931	♀	130		22297	♀	33.7
ZT20	LD	♂	20164	1.4					ZT24	LD	21933	♀	101		23731	♀	30.8
ZT24	LD	♀	3004	1.5		2901	1.2		ZT24	LD	22880	♀	63.6		26348	♀	28.4
ZT24	LD	♀	22880	1.7		2916	0.77		ZT24	LD	22881	♀	39.9		20124	♂	14.5
ZT24	LD	♀	22881	0.78		21090	0.77		ZT24	LD	2923	♂	29.1		21934	♂	26.9
ZT24	LD	♀	21931	1.6		22295	0.72		ZT24	LD	20165	♂	23.9		24063	♂	13.9
ZT24	LD	♀	21933	0.82		22297	1.1		ZT24	LD	20166	♂	26.5		24432	♂	22.3
ZT24	LD	♀				23731	0.78		ZT24	LD	20167	♂	23.8
ZT24	LD	♀				26348	0.92
ZT24	LD	♂	2924	0.89		4199	1.2
ZT24	LD	♂	20165	1.1		21934	0.94
ZT24	LD	♂	20166	1.9		20124	1.9
ZT24	LD	♂	22878	0.64
			WT	µU/ml		VPAC2-KO	µU/ml
Tid	Light	Køn	Dyr	TSHb		Dyr	TSHb				WT		ng/mL		VPAC2-KO		ng/mL
CT4	DD	♀	23185	0.90		3406	1.8		Time	Light	Animal		T4		Animal		T4
CT4	DD	♀	23948	0.50		4701	1.9		CT4	DD	23185	♀	36.3		23303	♀	30.6
CT4	DD	♀	25248	1.1		23303	1.1		CT4	DD	23764	♀	24.5		23304	♀	27.4
CT4	DD	♀				23304	0.81		CT4	DD	23948	♀	27.1		23186	♀	21.2
CT4	DD	♀				23186	0.73		CT4	DD	25248	♀	26.2		25250	♀	40.0
CT4	DD	♀				25250	1.4		CT4	DD	4899	♂	19.7		28514	♀	22.4
CT4	DD	♂	23011	0.80		4708	0.88		CT4	DD	4912	♂	23.7		4639	♂	31.1
CT4	DD	♂	23189	0.43		26397	2.7		CT4	DD	5041	♂	42.4		4707	♂	32.4
CT4	DD	♂	25076	0.80		26567	1.3		CT4	DD	5051	♂	25.4		26397	♂	25.5
CT4	DD	♂				27687	1.3		CT4	DD	23011	♂	114		26567	♂	20.1
CT8	DD	♀	3629	1.6		5127	1.3		CT4	DD	23189	♂	28.9		27687	♂	21.7
CT8	DD	♀	3860	1.7		5163	1.0		CT4	DD	23951	♂	29.3
CT8	DD	♀	23187	1.6		23188	0.89		CT4	DD	25076	♂	46.2
CT8	DD	♀	24059	1.8		23312	0.99		CT8	DD	23187	♀	35.4		5424	♀	27.7
CT8	DD	♀	24882	1.5		25073	0.50		CT8	DD	24059	♀	24.9		23188	♀	29.5
CT8	DD	♀	24886	1.1		25074	1.5		CT8	DD	24882	♀	40.4		23312	♀	13.9
CT8	DD	♂	4637	1.3		25253	2.1		CT8	DD	24886	♀	55.2		25073	♀	39.2
CT8	DD	♂	22883	1.4		25627	1.3		CT8	DD	4507	♂	36.0		25074	♀	36.8
CT8	DD	♂	23305	1.5		27164	1.7		CT8	DD	4854	♂	40.1		5214	♂	12.2
CT8	DD	♂	23307	1.2					CT8	DD	22883	♂	38.9		5320	♂	22.3
CT8	DD	♂	25252	2.6					CT8	DD	23305	♂	21.3		25253	♂	28.0
CT12	DD	♀	3861	2.9		24065	1.0		CT8	DD	23307	♂	23.0		27164	♂	8.1
CT12	DD	♀	3995	2.0		24687	1.0		CT8	DD	25252	♂	27.0		27166	♂	9.3
CT12	DD	♀	23451	2.1		24880	1.3		CT12	DD	23451	♀	34.4		7135	♀	22.7
CT12	DD	♀	24060	1.5					CT12	DD	23567	♀	37.7		24065	♀	24.6
CT12	DD	♀	24499	3.9					CT12	DD	24060	♀	46.9		24687	♀	26.1
CT12	DD	♂	23739	1.3		5319	0.89		CT12	DD	24499	♀	46.9		24880	♀	25.5
CT12	DD	♂	24254	2.2		26796	1.3		CT12	DD	5210	♂	42.4		24498	♀	37.0
CT12	DD	♂	24434	3.0		26929	3.9		CT12	DD	23739	♂	42.0		5319	♂	29.5
CT12	DD	♂	24435	4.1		26930	4.0		CT12	DD	24254	♂	48.1		26796	♂	24.2
CT16	DD	♀	4506	2.1		7601	0.91		CT12	DD	24434	♂	43.6		26929	♂	21.5
CT16	DD	♀	4571	0.95		24069	1.3		CT12	DD	24435	♂	36.4		26930	♂	25.4
CT16	DD	♀	4634	1.9		24500	0.89		CT12	DD					27821	♂	28.1
CT16	DD	♀	23742	1.0		25322	1.2		CT16	DD	4506	♀	59.9		7600	♀	24.1
CT16	DD	♀	24064	2.9		25325	2.4		CT16	DD	4570	♀	55.1		7601	♀	26.7
CT16	DD	♀	24501	0.93					CT16	DD	4634	♀	68.0		24069	♀	22.5
CT16	DD	♂	5129	0.76		24690	0.7		CT16	DD	23742	♀	43.6		24500	♀	44.1
CT16	DD	♂	5420	1.1		25879	2.2		CT16	DD	24064	♀	53.4		25322	♀	33.6
CT16	DD	♂	5527	0.82		26141	1.2		CT16	DD	24501	♀	57.2		25325	♀	25.4
CT16	DD	♂	23457	3.1					CT16	DD	28408	♀	77.3		6070	♂	16.3
CT16	DD	♂	24689	1.3					CT16	DD	5264	♂	44.5		6340	♂	20.3
CT16	DD	♂	25251	0.54					CT16	DD	23457	♂	28.7		24690	♂	12.9
CT20	DD	♀	4702	1.6		6066	0.85		CT16	DD	23740	♂	46.8		26141	♂	13.5
CT20	DD	♀	4852	1.4		6067	1.5		CT16	DD	24689	♂	87.8		24252	♂	19.8
CT20	DD	♀	24427	1.1		6076	0.76		CT16	DD	25251	♂	40.0		25879	♂	8.6
CT20	DD	♀	24428	1.0		24241	0.61		CT16	DD					28521	♂	27.2
CT20	DD	♀	25321	0.88		24998	0.92		CT20	DD	24427	♀	49.7		6075	♀	32.1
CT20	DD	♀				25618	2.3		CT20	DD	24428	♀	46.3		24241	♀	24.4
CT20	DD	♂	5662	1.0		5370	0.90		CT20	DD	24247	♀	42.3		24244	♀	33.7
CT20	DD	♂	5681	1.4		5764	0.77		CT20	DD	25321	♀	36.5		24998	♀	26.3
CT20	DD	♂	5684	1.6		25377	2.7		CT20	DD	5662	♂	27.3		25618	♀	30.9
CT20	DD	♂	23944	1.8		25710	1.5		CT20	DD	5664	♂	29.4		5764	♂	24.9
CT20	DD	♂	24505	1.7		26345	0.63		CT20	DD	5684	♂	28.3		25377	♂	11.1
CT20	DD	♂	25001	1.0		26347	2.1		CT20	DD	23944	♂	24.2		25710	♂	19.1
CT24	DD	♀	4936	1.0		6087	0.94		CT20	DD	24893	♂	31.2		26347	♂	27.6
CT24	DD	♀	5036	1.6		6092	1.1		CT20	DD	25001	♂	29.4
CT24	DD	♀	23625	1.9		24246	2.0		CT20	DD	25005	♂	22.4
CT24	DD	♀	23942	1.6		24507	0.70		CT24	DD	4936	♀	47.4		6092	♀	28.2
CT24	DD	♀	24367	0.87		24509	1.4		CT24	DD	5029	♀	66.4		24246	♀	27.7
CT24	DD	♂	23945	1.3		6078	1.5		CT24	DD	23625	♀	40.4		24507	♀	18.1
CT24	DD	♂	24245	0.83		6082	0.90		CT24	DD	23942	♀	102		24509	♀	24.3
CT24	DD	♂				6083	1.3		CT24	DD	24250	♀	47.8		27905	♀	34.5
CT24	DD	♂				26352	2.1		CT24	DD	24367	♀	67.0		6078	♂	21.3
CT24	DD	♂				26353	0.85		CT24	DD	5369	♂	38.8		6081	♂	23.1
CT24	DD	♂				26354	2.2		CT24	DD	23765	♂	24.8		26352	♂	13.1
									CT24	DD	23945	♂	29.8		26353	♂	15.4
									CT24	DD	24245	♂	90.9		26354	♂	16.6
									CT24	DD	24426	♂	27.9		27822	♂	33.1
